# Supplementary material for: Genomic Confirmation of Hybridisation and Recent Inbreeding in a Vector-Isolated Leishmania Population
Source: PLoS Genet. 2014 Jan 16;10(1):e1004092. doi: 10.1371/journal.pgen.1004092 (PMC3894156; doi:10.1371/journal.pgen.1004092)
Supplement: Figure S4 — Genome-wide patterns of polymorphism in the CUK strains. (A) All single-nucleotide polymorphisms (SNPs) are shown with respect to L. infantum JCPM5 in all chromosomes for all 12 strains. Orange ‘blocked’ bars indicate heterozygous positions; green, red, blue and black bars indicate homozygous variant calls of A, C, G and T respectively. Isolates 1–12 are shown in order from the bottom to top track of the figures for each chromosome. (B) The same plots in (A) are shown with orange ‘blocked’ bars indicating heterozygous positions and black bars indicating homozygous variant calls. (ZIP) [file pgen.1004092.s004.zip]

Archive with 3 entries (2 files):
- Figure S4.pdf
- __MACOSX/
- __MACOSX/._Figure S4.pdf
