# Supplementary material for: Genomic Confirmation of Hybridisation and Recent Inbreeding in a Vector-Isolated Leishmania Population
Source: PLoS Genet. 2014 Jan 16;10(1):e1004092. doi: 10.1371/journal.pgen.1004092 (PMC3894156; doi:10.1371/journal.pgen.1004092)
Supplement: Figure S13 — Linkage disequilibrium per chromosome in the CUK population. Values displayed are the average LD (r2) for all SNPs segregating in the CUK population, between pairs of 10 kb blocks scaled from low (blue) to high (beige) LD for each pair of blocks on the same chromosome, for each chromosome in the L. infantum genome. (ZIP) [file pgen.1004092.s013.zip]

Archive with 1 entries (1 files):
- Figure S13.pdf
